# Supplementary material for: n-3 PUFA Promotes Ferroptosis in PCOS GCs by Inhibiting YAP1 through Activation of the Hippo Pathway
Source: Nutrients. 2023 Apr 16;15(8):1927. doi: 10.3390/nu15081927 (PMC10145554; doi:10.3390/nu15081927)
Supplement: Supplementary file 1 [file nutrients-15-01927-s001.zip]

Archive with 4 entries (4 files):
- gapdh.tif
- gpx4.tif
- slc7a11.tif
- Supplementary Table S1.pdf
